# Supplementary material for: Sequence processing with quantum-inspired tensor networks
Source: Sci Rep. 2025 Feb 28;15:7155. doi: 10.1038/s41598-024-84295-2 (PMC11871337; doi:10.1038/s41598-024-84295-2)
Supplement: Supplementary file 1 — Supplementary Information. [file 41598_2024_84295_MOESM1_ESM.zip]

Archive with 23 entries (23 files):
- main.tex
- tikzit.sty
- tree.tikzdefs
- tree.tikzstyles
- main.pdf
- figures/tree-2.pdf
- figures/syntax.pdf
- figures/tree-1.pdf
- figures/functor.pdf
- figures/path-2.pdf
- figures/syntax-1.pdf
- figures/gen-2.pdf
- figures/path-1.pdf
- figures/syntax-2.pdf
- figures/gen-1.pdf
- figures/syntax-conv-2.pdf
- figures/syntax-conv-1.pdf
- figures/conv-1.pdf
- figures/h2.pdf
- figures/conv-2.pdf
- figures/scheme.pdf
- figures/h2-1.pdf
- figures/h2-2.pdf
