# Supplementary material for: Sequence processing with quantum-inspired tensor networks
Source: Sci Rep. 2025 Feb 28;15:7155. doi: 10.1038/s41598-024-84295-2 (PMC11871337; doi:10.1038/s41598-024-84295-2)
Supplement: Supplementary file 1 — Supplementary Information. [file 41598_2024_84295_MOESM1_ESM.zip › tikzit.sty]

\usepackage{tikz}
\usepackage{graphicx}
\usepackage{graphbox}
\usetikzlibrary{backgrounds}
\usetikzlibrary{arrows}
\usetikzlibrary{shapes,shapes.geometric,shapes.misc}

% this style is applied by default to any tikzpicture included via \tikzfig
\tikzstyle{tikzfig}=[baseline=-0.25em,scale=0.5]

% these are dummy properties used by TikZiT, but ignored by LaTex
\pgfkeys{/tikz/tikzit fill/.initial=0}
\pgfkeys{/tikz/tikzit draw/.initial=0}
\pgfkeys{/tikz/tikzit shape/.initial=0}
\pgfkeys{/tikz/tikzit category/.initial=0}

% standard layers used in .tikz files
\pgfdeclarelayer{edgelayer}
\pgfdeclarelayer{nodelayer}
\pgfsetlayers{background,edgelayer,nodelayer,main}

% style for blank nodes
\tikzstyle{none}=[inner sep=0mm]

\def\tikzitpath{./}

% include a .tikz file
\newcommand{\tikzfig}[1]{%
{\tikzstyle{every picture}=[tikzfig]
	\ifdefined\tikzitcache%
		\IfFileExists{./\tikzitpath#1.pdf}
		{%
			{\includegraphics[scale=1,align=c,draft=false]{./cache/\tikzitpath#1}}
		}%
		{%
		    {\tikz[baseline=-0.5em]{\node[draw=red,font=\color{red},fill=red!10!white] {\textit{Not cached: #1}};}}%
		 }%
	\else%
		\IfFileExists{\tikzitpath#1.tikz}
		{%
			\input{\tikzitpath#1.tikz}
		}%
		{%
			\IfFileExists{#1.tikz}
			{\input{#1.tikz}}
			{\tikz[baseline=-0.5em]{\node[draw=red,font=\color{red},fill=red!10!white] {\textit{#1}};}}%
		}%
	\fi%
}}

% the same as \tikzfig, but in a {center} environment
\newcommand{\ctikzfig}[1]{%
\begin{center}\rm
  \tikzfig{#1}
\end{center}}

% fix strange self-loops, which are PGF/TikZ default
\tikzstyle{every loop}=[]
