# Supplementary material for: Sequence processing with quantum-inspired tensor networks
Source: Sci Rep. 2025 Feb 28;15:7155. doi: 10.1038/s41598-024-84295-2 (PMC11871337; doi:10.1038/s41598-024-84295-2)
Supplement: Supplementary file 1 — Supplementary Information. [file 41598_2024_84295_MOESM1_ESM.zip › tree.tikzdefs]

\usetikzlibrary{decorations.pathreplacing,calligraphy}
\usetikzlibrary{shapes.geometric}
