# Supplementary material for: Sequence processing with quantum-inspired tensor networks
Source: Sci Rep. 2025 Feb 28;15:7155. doi: 10.1038/s41598-024-84295-2 (PMC11871337; doi:10.1038/s41598-024-84295-2)
Supplement: Supplementary file 1 — Supplementary Information. [file 41598_2024_84295_MOESM1_ESM.zip › tree.tikzstyles]

% TiKZ style file generated by TikZiT. You may edit this file manually,
% but some things (e.g. comments) may be overwritten. To be readable in
% TikZiT, the only non-comment lines must be of the form:
% \tikzstyle{NAME}=[PROPERTY LIST]

% Node styles
\tikzstyle{new style 0}=[fill={rgb,255: red,255; green,43; blue,199}, draw=black, shape=circle]
\tikzstyle{new style 1}=[fill={rgb,255: red,237; green,255; blue,38}, draw=black, shape=circle]
\tikzstyle{new style 2}=[fill=white, draw={rgb,255: red,65; green,185; blue,220}, shape=circle]
\tikzstyle{state}=[shape=isosceles triangle, isosceles triangle apex angle=60, draw=black, inner sep=0.8pt, minimum width=0.75cm, minimum height=5mm, shape border rotate=90, text depth=1mm, tikzit fill={rgb,255: red,154; green,1; blue,3}, scale=0.85]
\tikzstyle{effect}=[shape=isosceles triangle, isosceles triangle apex angle=60, draw=black, inner sep=0.8pt, minimum width=0.75cm, minimum height=5mm, shape border rotate=-90, text depth=1mm, tikzit fill={rgb,255: red,12; green,154; blue,41}, scale=0.85]

% Edge styles
\tikzstyle{new edge style 0}=[-, draw={rgb,255: red,65; green,185; blue,220}]
\tikzstyle{new edge style 1}=[-]
\tikzstyle{thick}=[-, line width=1]
